# Supplementary material for: Characterization of Nanoprecipitated PET Nanoplastics by 1H NMR and Impact of Residual Ionic Surfactant on Viability of Human Primary Mononuclear Cells and Hemolysis of Erythrocytes
Source: Polymers (Basel). 2023 Dec 13;15(24):4703. doi: 10.3390/polym15244703 (PMC10747210; doi:10.3390/polym15244703)
Supplement: Supplementary file 1 [file polymers-15-04703-s001.zip]

Archive with 1 entries (1 files):
- polymers-2723046-supplementary.pdf
